# Supplementary material for: Time lag between functional and structural lymphatic changes after lymphadenectomy: Insights from ICG lymphography and lymphatic ultrasound
Source: PLoS One. 2026 Mar 23;21(3):e0345408. doi: 10.1371/journal.pone.0345408 (PMC13008088; doi:10.1371/journal.pone.0345408)
Supplement: S1 File — (XLSX) [file pone.0345408.s001.xlsx]

## Sheet: Sheet1
ID	RL	BH	BW	pre-op ICG				pre-op US				pre-op skin thickness				PO1ｍICG				PO1ｍUS				PO1ｍskin thickness				PO3ｍICG				PO3ｍUS				PO3ｍskin thickness				PO9ｍICG				PO9ｍUS				PO9ｍskin thickness
				lateral thigh	medial thigh	lateral calf	medial calf	lateral thigh	medial thigh	lateral calf	medial calf	lateral thigh	medial thigh	lateral calf	medial calf	lateral thigh	medial thigh	lateral calf	medial calf	lateral thigh	medial thigh	lateral calf	medial calf	lateral thigh	medial thigh	lateral calf	medial calf	lateral thigh	medial thigh	lateral calf	medial calf	lateral thigh	medial thigh	lateral calf	medial calf	lateral thigh	medial thigh	lateral calf	medial calf	lateral thigh	medial thigh	lateral calf	medial calf	lateral thigh	medial thigh	lateral calf	medial calf	lateral thigh	medial thigh
1	R	156	87.4	ー	ー	ー	SD	ー	ー	ー	ー	1.5	1.5	1.5	1.5	ー	ー	ー	SD	0.3	0.2	ー	0.4	1.5	1.5	2.3	2	ー	ー	ー	SD	ー	ー	ー	0.2	1.5	1.5	2.9	1.5	ー	ー	ー	SD	ー	0.3	ー	ー	1.5	1.5
1	L			ー	ー	ー	ー	ー	ー	ー	0.4	1.5	1.5	1.5	1.5	ー	ー	ー	SD	ー	ー	ー	ー	1.5	1.5	1.5	1.5	ー	ー	ー	SD	ー	ー	ー	ー	1.7	1.7	1.5	1.5	ー	ー	ー	SD	ー	0.4	ー	0.3	1.5	1.5
2	R	165	57.7	ー	ー	ー	ー	ー	0.2	ー	ー	1.5	1.5	1.5	1.5	ー	ー	ー	ー	0.2	0.2	ー	ー	1.5	1.5	1.5	1.5	ー	ー	ー	ー	ー	ー	ー	ー	1.5	1.5	1.5	1.5	ー	ー	ー	ー	ー	ー	ー	0.2	1.5	1.5
2	L			ー	ー	ー	ー	ー	0.2	ー	ー	1.5	1.5	1.5	1.5	ー	ー	ー	ー	0.2	ー	ー	ー	1.5	1.5	1.5	1.5	ー	ー	ー	ー	ー	ー	ー	ー	1.5	1.5	1.5	1.5	ー	ー	ー	ー	ー	ー	ー	ー	1.5	1.5
3	R	157	62.4	ー	ー	ー	ー	ー	0.2	ー	ー	1.5	1.5	1.5	1.5	ー	ー	ー	ー	ー	ー	ー	0.3	2.3	2.3	2.6	2	ー	ー	ー	ー	ー	ー	ー	ー	2.6	2.6	2.3	2.6	ー	ー	ー	ー	ー	0.4	ー	0.2	1.5	1.5
3	L			ー	ー	ー	ー	ー	0.2	ー	ー	1.5	1.5	1.5	1.5	ー	ー	ー	ー	ー	0.2	ー	0.4	2.3	2.3	2	2.3	ー	ー	ー	ー	ー	ー	ー	ー	2.6	2.6	2	2.3	ー	ー	ー	ー	ー	0.2	ー	ー	1.5	1.5
4	R	157	56	ー	ー	ー	ー	ー	0.2	ー	ー	1.5	1.5	1.5	1.5	ー	SD	ー	ー	ー	ー	ー	ー	1.5	2	2.2	1.5	ー	SD	ー	ー	0.2	0.2	ー	ー	1.5	1.5	1.5	1.5	ー	SD	ー	ー	ー	0.3	ー	ー	2	2
4	L			ー	ー	ー	ー	ー	0.2	ー	0.2	1.5	1.5	1.5	1.5	ー	ー	ー	ー	ー	ー	ー	ー	1.5	2	1.5	1.5	ー	SD	ー	ー	ー	ー	ー	ー	1.5	1.5	1.5	1.5	ー	SD	ー	ー	ー	0.5	ー	ー	1.5	1.5
5	R			ー	ー	ー	ー	ー	ー	ー	ー	1.5	1.5	1.5	1.5	ー	ー	ー	ー	ー	ー	ー	ー	1.5	1.5	1.5	1.5	ー	ー	ー	ー	ー	ー	ー	ー	1.5	1.5	1.5	1.5	ー	ー	ー	ー	ー	ー	ー	ー	1.5	1.5
5	L			ー	ー	ー	ー	ー	ー	ー	ー	1.5	1.5	1.5	1.5	ー	ー	ー	ー	ー	ー	ー	ー	1.5	1.5	1.5	1.5	ー	ー	ー	ー	ー	ー	ー	ー	1.5	1.5	1.5	1.5	ー	ー	ー	ー	ー	ー	ー	ー	1.5	1.5
6	R			ー	ー	ー	ー	ー	ー	ー	ー	1.5	1.5	1.5	1.5	ー	ー	ー	ー	ー	ー	ー	ー	1.5	1.5	1.5	1.5	ー	ー	ー	ー	ー	ー	ー	ー	1.5	1.5	1.5	1.5	ー	ー	ー	ー	ー	ー	ー	ー	1.5	1.5
6	L			ー	ー	ー	ー	ー	ー	ー	ー	1.5	1.5	1.5	1.5	ー	ー	ー	ー	ー	ー	ー	ー	1.5	1.5	1.5	1.5	ー	ー	ー	ー	ー	ー	ー	ー	1.5	1.5	1.5	1.5	ー	ー	ー	ー	ー	ー	ー	ー	1.5	1.5
7	R	154	66.4	ー	ー	ー	ー	ー	0.2	ー	0.3	1.8	1.8	1.8	2	ー	ー	ー	ー	0.3	0.2	ー	0.2	2	2	2	2	ー	ー	ー	ー	ー	ー	ー	0.2	2	2	2	2	ー	ー	ー	ー	0.2	0.3	ー	0.2	2	1.6
7	L			ー	ー	ー	ー	ー	0.3	ー	ー	1.8	1.8	1.8	2	ー	ー	ー	ー	ー	ー	ー	0.2	2	2	2	2	ー	ー	ー	ー	0.2	0.2	ー	0.3	1.6	1.6	2	2	ー	Sp	ー	ー	0.2	0.2	ー	0.3	2	2
8	R			ー	ー	ー	ー	ー	ー	ー	ー	1.5	1.5	1.5	1.5	ー	ー	ー	ー	ー	ー	ー	ー	1.5	1.5	1.5	1.5	ー	ー	ー	ー	ー	ー	ー	ー	1.5	1.5	1.5	1.5	ー	ー	ー	ー	ー	ー	ー	ー	1.5	1.5
8	L			ー	ー	ー	ー	ー	ー	ー	ー	1.5	1.5	1.5	1.5	ー	ー	ー	ー	ー	ー	ー	ー	1.5	1.5	1.5	1.5	ー	ー	ー	ー	ー	ー	ー	ー	1.5	1.5	1.5	1.5	ー	ー	ー	ー	ー	ー	ー	ー	1.5	1.5
9	R	163	68.2	ー	ー	ー	ー	0.2	0.4	ー	ー	1.5	1.5	1.5	1.5	ー	ー	ー	ー	0.2	0.4	ー	0.2	1.5	1.5	1.5	1.5	ー	ー	ー	ー	ー	0.6	ー	ー	1.5	1.5	1.5	1.5	ー	ー	ー	ー	ー	0.3	ー	ー	1.5	1.5
9	L			ー	ー	ー	ー	ー	0.3	ー	0.2	1.5	1.5	1.5	1.5	ー	ー	ー	ー	0.2	0.3	ー	ー	1.5	1.5	1.5	1.5	ー	ー	ー	ー	ー	0.4	ー	ー	1.5	1.5	1.5	1.5	ー	ー	ー	ー	ー	0.3	ー	ー	1.5	1.5
10	R	154	49.6	ー	ー	ー	ー	ー	ー	ー	ー	2	2	1.5	1.5	ー	ー	ー	ー	ー	ー	ー	ー	2	2	1.5	1.5	Sp	ー	ー	ー	ー	ー	ー	ー	2	2	1.7	1.7	ー	ー	ー	ー	ー	ー	ー	ー	1.5	1.5
10	L			ー	ー	ー	ー	ー	ー	ー	ー	2	2	1.5	1.5	ー	ー	ー	ー	ー	ー	ー	ー	1.7	1.7	1.5	1.5	Sp	ー	ー	ー	ー	ー	ー	ー	2	2	1.7	1.7	ー	ー	ー	ー	ー	ー	ー	ー	1.5	1.5
10.7105	R	155	56.3	ー	Sp	ー	ー	ー	0.3	ー	ー	1.5	1.5	1.7	1.7	ー	Sp	ー	ー	ー	ー	ー	ー	1.5	1.5	1.5	1.5	ー	Sp	ー	ー	ー	ー	ー	ー	1.7	1.7	1.5	1.7	ー	Sp	ー	ー	ー	0.3	ー	ー	1.7	1.7
11	L			ー	ー	ー	ー	ー	ー	ー	ー	1.5	1.5	1.5	1.5	ー	ー	ー	ー	ー	ー	ー	ー	1.5	1.5	1.5	1.5	ー	ー	ー	ー	ー	ー	ー	ー	1.5	1.5	1.5	1.5	ー	ー	ー	ー	ー	ー	ー	ー	1.5	1.5
12	R	159.5	58.4	ー	ー	ー	ー	ー	0.2	ー	ー	1.5	1.5	1.5	1.5	ー	ー	ー	ー	ー	0.2	ー	ー	1.5	1.5	1.5	1.5	ー	ー	ー	ー	ー	0.3	ー	ー	1.5	1.5	1.5	1.5	ー	ー	ー	ー	0.2	0.2	ー	ー	1.5	1.5
12	L			ー	ー	ー	ー	ー	0.2	ー	ー	1.5	1.5	1.5	1.5	ー	ー	ー	ー	ー	0.2	ー	ー	1.5	1.5	1.5	1.5	ー	ー	ー	ー	ー	0.3	ー	ー	1.5	1.5	1.5	1.5	ー	ー	ー	ー	ー	0.2	ー	ー	1.5	1.5
13	R	158	44.1	ー	ー	ー	ー	ー	ー	ー	0.2	1.5	1.5	1.5	1.5	ー	ー	ー	ー	ー	0.2	ー	ー	1.5	1.5	1.5	1.5	ー	ー	ー	ー	ー	0.3	ー	ー	1.5	1.5	1.5	1.5	ー	ー	ー	ー	0.2	0.2	ー	ー	1.5	1.5
13	L			ー	ー	ー	ー	ー	0.2	ー	0.2	1.5	1.5	1.5	1.5	ー	ー	ー	ー	ー	0.2	ー	0.2	1.5	1.5	1.5	1.5	ー	ー	ー	ー	ー	ー	ー	ー	1.5	1.5	1.5	1.5	ー	ー	ー	ー	ー	0.2	ー	ー	1.5	1.5
14	R	158	60.3	ー	ー	ー	ー	ー	0.2	ー	ー	1.7	1.5	1.7	1.7	ー	ー	ー	ー	ー	0.2	ー	ー	1.7	1.5	1.5	1.5	ー	ー	ー	ー	ー	0.2	ー	ー	1.7	1.5	1.5	1.5	ー	SD	ー	ー	ー	0.3	ー	ー	1.7	1.7
14	L			ー	ー	ー	ー	ー	0.2	ー	ー	1.5	1.5	1.5	1.5	ー	ー	ー	ー	ー	ー	ー	ー	1.5	1.5	1.5	1.5	ー	ー	ー	ー	ー	0.2	ー	ー	1.5	1.5	1.5	1.5	ー	SD	ー	ー	ー	0.2	ー	ー	1.5	1.5
15	R	151	42.7	ー	ー	ー	ー	ー	ー	ー	ー	1.5	1.5	1.5	1.5	ー	ー	ー	ー	ー	ー	ー	0.2	1.5	1.5	1.5	1.5	ー	Sp	ー	ー	ー	0.2	ー	ー	1.5	1.5	1.5	1.5	SD	SD	SD	ー	ー	0.2	ー	ー	2	2
15	L			ー	ー	ー	ー	ー	ー	ー	ー	1.5	1.5	1.5	1.5	ー	ー	ー	ー	ー	0.2	ー	0.2	1.5	1.5	1.5	1.5	ー	Sp	ー	Sp	ー	0.3	ー	ー	1.5	1.5	1.5	1.5	SD	SD	SD	SD	ー	0.2	ー	ー	2	1.7
16	R	154	45.3	ー	ー	ー	ー	0.2	0.3	ー	ー	1.5	1.5	1.5	1.5	ー	ー	ー	ー	ー	ー	ー	ー	1.5	1.5	1.5	1.5	ー	Sp	ー	ー	ー	0.2	ー	ー	1.5	1.5	1.5	1.5	ー	SD	ー	ー	ー	0.2	ー	ー	1.5	1.5
16	L			ー	ー	ー	ー	ー	0.2	ー	0.2	1.5	1.5	1.5	1.5	ー	ー	ー	ー	ー	ー	ー	ー	1.5	1.5	1.5	1.5	ー	SD	ー	ー	0.2	0.4	ー	ー	1.5	1.5	1.5	1.5	ー	SD	ー	ー	ー	0.3	ー	0.3	1.5	1.5
17	R	161	52.4	ー	ー	ー	ー	ー	0.2	ー	ー	1.5	1.5	1.5	1.5	ー	ー	ー	ー	ー	0.2	ー	ー	1.5	1.5	1.5	1.5	ー	ー	ー	ー	ー	0.3	ー	ー	1.5	1.5	1.5	1.5	ー	ー	ー	ー	ー	0.2	ー	ー	1.5	1.5
17	L			ー	ー	ー	ー	ー	0.2	ー	ー	1.5	1.5	1.5	1.5	ー	ー	ー	ー	ー	0.3	ー	ー	1.5	1.5	1.5	1.5	ー	Sp	ー	ー	ー	0.2	ー	ー	1.5	1.5	1.5	1.5	ー	ー	ー	ー	ー	0.2	ー	ー	1.5	1.5
18	R	163	65.5	ー	ー	ー	ー	ー	ー	ー	ー	1.5	1.5	2.3	2	ー	ー	ー	ー	ー	0.2	ー	ー	1.5	1.5	2	2	ー	ー	ー	Sp	ー	0.2	ー	ー	1.5	1.5	2	2	ー	ー	ー	ー	ー	0.2	ー	0.2	1.5	1.5
18	L			ー	ー	ー	ー	ー	0.2	ー	ー	1.5	1.5	2	2	ー	ー	ー	ー	ー	0.2	ー	ー	1.5	1.5	2	2	ー	ー	ー	ー	ー	ー	ー	ー	1.5	1.5	2	2	ー	ー	ー	ー	ー	ー	ー	ー	1.5	1.5
19	R			ー	ー	ー	ー	ー	ー	ー	ー	1.5	1.5	1.5	1.5	ー	ー	ー	ー	ー	ー	ー	ー	1.5	1.5	1.5	1.5	ー	ー	ー	ー	ー	ー	ー	ー	1.5	1.5	1.5	1.5	ー	ー	ー	ー	ー	ー	ー	ー	1.5	1.5
19	L			ー	ー	ー	ー	ー	ー	ー	ー	1.5	1.5	1.5	1.5	ー	ー	ー	ー	ー	ー	ー	ー	1.5	1.5	1.5	1.5	ー	ー	ー	ー	ー	ー	ー	ー	1.5	1.5	1.5	1.5	ー	ー	ー	ー	ー	ー	ー	ー	1.5	1.5
20	R	154	48.8	ー	ー	ー	ー	ー	0.2	ー	ー	1.5	1.5	1.5	1.5	ー	Sp	ー	ー	0.2	0.2	ー	ー	1.5	1.5	1.5	1.5	ー	ー	ー	ー	ー	0.2	ー	ー	1.5	1.5	1.5	1.5	ー	ー	ー	ー	ー	0.2	ー	ー	1.5	1.5
20	L			ー	ー	ー	ー	ー	ー	ー	ー	1.5	1.5	1.5	1.5	ー	ー	ー	ー	ー	0.2	ー	ー	1.5	1.5	1.5	1.5	ー	ー	ー	ー	ー	0.2	ー	ー	1.5	1.5	1.5	1.5	ー	ー	ー	ー	ー	0.2	ー	0.2	1.5	1.5
21	R	172	61.8	ー	ー	SD	ー	ー	ー	ー	ー	1.7	1.7	1.7	1.7	ー	ー	ー	ー	ー	ー	ー	ー	1.7	1.7	1.7	1.7	ー	ー	ー	ー	ー	ー	ー	ー	1.7	1.7	1.7	1.7	ー	ー	ー	ー	ー	ー	ー	ー	1.7	1.7
21	L			ー	ー	ー	ー	0.2	ー	ー	ー	1.7	1.7	1.7	1.7	ー	ー	ー	ー	ー	0.2	ー	ー	1.5	1.5	1.7	1.7	ー	ー	ー	ー	ー	ー	ー	ー	1.5	1.5	1.7	1.7	ー	ー	ー	ー	ー	0.2	ー	0.2	1.5	1.5
22	R			ー	ー	ー	ー	ー	ー	ー	ー	1.5	1.5	1.5	1.5	ー	ー	ー	ー	ー	ー	ー	ー	1.5	1.5	1.5	1.5	ー	ー	ー	ー	ー	ー	ー	ー	1.5	1.5	1.5	1.5	ー	ー	ー	ー	ー	ー	ー	ー	1.5	1.5
22	L			ー	ー	ー	ー	ー	ー	ー	ー	1.5	1.5	1.5	1.5	ー	ー	ー	ー	ー	ー	ー	ー	1.5	1.5	1.5	1.5	ー	ー	ー	ー	ー	ー	ー	ー	1.5	1.5	1.5	1.5	ー	ー	ー	ー	ー	ー	ー	ー	1.5	1.5
23	R	153	54.4	ー	ー	ー	ー	ー	0.2	ー	ー	1.7	1.7	1.7	1.7	ー	ー	ー	ー	ー	ー	ー	ー	1.5	1.5	1.7	1.7	ー	ー	ー	ー	ー	ー	ー	ー	1.5	1.5	1.7	1.7	ー	ー	ー	ー	ー	0.2	ー	ー	2	1.7
23	L			ー	ー	ー	ー	ー	0.2	ー	ー	1.7	1.7	1.7	1.7	ー	ー	ー	ー	ー	ー	ー	0.2	1.5	1.5	1.7	1.7	ー	SD	ー	ー	ー	ー	ー	ー	1.5	1.5	1.7	1.7	ー	SD	ー	ー	ー	ー	ー	ー	2	2.3
24	R	157.7	52.3	ー	ー	ー	ー	ー	ー	ー	ー	1.5	1.5	1.5	1.5	ー	ー	ー	ー	ー	0.2	ー	ー	1.5	1.5	1.5	1.5	ー	ー	ー	ー	ー	0.2	ー	ー	1.5	1.5	1.5	1.5	ー	SD	ー	ー	0.3	0.4	0.3	0.3	2.3	2.6
24	L			ー	ー	ー	ー	ー	ー	ー	ー	1.5	1.5	1.5	1.5	ー	SD	ー	ー	ー	0.3	ー	ー	1.5	1.5	1.5	1.5	ー	SD	ー	ー	ー	0.2	ー	0.2	1.5	1.5	1.5	1.5	SD	SD	ー	ー	0.3	0.3	0.3	0.3	3.3	3.3
25	R	164	50.2	ー	ー	ー	ー	ー	ー	ー	ー	1.5	1.5	1.5	1.5	ー	ー	ー	ー	ー	ー	ー	ー	1.5	1.5	1.5	1.5	ー	ー	ー	ー	ー	0.2	ー	ー	1.5	1.5	1.5	1.5	ー	ー	ー	ー	ー	ー	ー	ー	1.5	1.5
25	L			ー	ー	ー	ー	ー	ー	ー	ー	1.5	1.5	1.5	1.5	ー	ー	ー	ー	ー	0.2	ー	ー	1.5	1.5	1.5	1.5	ー	ー	ー	ー	ー	0.2	ー	ー	1.5	1.5	1.5	1.5	ー	ー	ー	ー	ー	ー	ー	ー	1.5	1.5
26	R	151	68.1	ー	ー	ー	ー	ー	ー	ー	ー	1.5	1.5	1.7	1.7	ー	ー	ー	ー	ー	ー	ー	ー	1.5	1.5	1.7	1.7	ー	ー	ー	ー	ー	ー	ー	ー	1.5	1.5	1.7	1.7	ー	ー	ー	ー	ー	ー	ー	ー	1.5	1.5
26	L			ー	ー	ー	ー	ー	ー	ー	ー	1.5	1.5	1.7	1.7	ー	ー	ー	ー	ー	ー	ー	0.2	1.5	1.5	1.7	1.7	ー	ー	ー	ー	ー	ー	ー	ー	1.5	1.5	1.7	1.7	ー	ー	ー	ー	ー	ー	ー	ー	1.5	1.5
27	R	163	51.4	ー	ー	ー	ー	ー	ー	ー	ー	1.5	1.5	1.5	1.5	ー	ー	ー	ー	ー	0.2	ー	ー	1.7	1.5	1.7	1.7	ー	Sp	ー	ー	ー	ー	ー	ー	1.7	1.5	1.7	1.7	ー	Sp	ー	ー	ー	0.2	ー	ー	1.7	1.5
27	L			ー	ー	ー	ー	ー	ー	ー	ー	1.5	1.5	1.5	1.5	ー	ー	ー	ー	ー	ー	ー	ー	1.7	1.5	1.7	1.7	ー	ー	ー	ー	ー	ー	ー	ー	1.7	1.5	1.7	1.7	ー	Sp	ー	ー	ー	0.2	ー	ー	1.7	1.5
28	R	154	55.2	ー	ー	ー	ー	ー	0.2	ー	ー	1.5	1.5	1.5	1.5	ー	ー	ー	ー	ー	0.2	ー	ー	1.5	1.5	1.5	1.5	ー	ー	ー	ー	ー	ー	ー	ー	1.5	1.5	1.5	1.5	ー	Sp	ー	ー	ー	ー	ー	ー	1.5	1.5
28	L			ー	ー	ー	ー	ー	ー	ー	ー	1.5	1.5	1.5	1.5	ー	ー	ー	ー	ー	0.2	ー	ー	1.5	1.5	1.5	1.5	ー	ー	ー	ー	ー	0.2	ー	ー	1.5	1.5	1.5	1.5	ー	Sp	ー	ー	ー	ー	ー	ー	1.5	1.5
29	R	160	56.7	ー	ー	ー	ー	ー	ー	ー	ー	1.7	1.7	1.7	1.7	ー	ー	ー	ー	ー	ー	ー	ー	1.7	1.7	1.7	1.7	ー	ー	ー	ー	ー	ー	ー	ー	1.7	1.7	1.7	1.7	ー	ー	ー	ー	ー	ー	ー	ー	1.7	1.7
29	L			ー	ー	ー	ー	ー	ー	ー	ー	1.7	1.7	1.7	1.7	ー	ー	ー	ー	ー	ー	ー	ー	1.7	1.7	1.7	1.7	ー	ー	ー	ー	ー	0.2	ー	ー	1.7	1.7	1.7	1.7	ー	ー	ー	ー	ー	ー	ー	0.2	1.7	1.7
[truncated: 2 more columns]
